# Supplementary material for: Metabolic Model of the Nitrogen-Fixing Obligate Aerobe Azotobacter vinelandii Predicts Its Adaptation to Oxygen Concentration and Metal Availability
Source: mBio. 2021 Dec 14;12(6):e02593-21. doi: 10.1128/mBio.02593-21 (PMC8686835; doi:10.1128/mBio.02593-21)
Supplement: TABLE S1 [file mbio.02593-21-st001.xlsx]

## Sheet: Sheet1
Model	iAA1300	iDT1278
Number of genes	1300	1276
Number of reactions	2289	2469
Number of metabolites	1960	2003
Metabolic coverage	1.8	1.9
Universally blocked reactions	752	906
Orphan Metabolites	207	201
Dead-end Metabolites	191	190
Memote criteria
Total score	0.63	0.37
Subtotal
Consistency	0.86	0.85
Annotation - Metabolites	0.71	0.25
Annotation - Reactions	0.73	0.25
Annotation - Genes	0	0
Annotation – SBO Terms	0.46	0
