# Supplementary material for: Metabolic Model of the Nitrogen-Fixing Obligate Aerobe Azotobacter vinelandii Predicts Its Adaptation to Oxygen Concentration and Metal Availability
Source: mBio. 2021 Dec 14;12(6):e02593-21. doi: 10.1128/mBio.02593-21 (PMC8686835; doi:10.1128/mBio.02593-21)
Supplement: TABLE S2 [file mbio.02593-21-st002.xlsx]

## Sheet: Sheet1
ETS Branch	uM O2	MSE	MAE	RMSE
Respiratory	12	0	0.02	0.03
Protection	48	0	0.03	0.04
	108	0.01	0.07	0.07
	144	0.01	0.11	0.12
	192	0.03	0.17	0.18
Fully	12	0.05	0.19	0.22
coupled	48	0.04	0.17	0.21
	108	0.07	0.25	0.26
	144	0.11	0.29	0.32
	192	0.2	0.41	0.44
