# Supplementary material for: Metabolic Model of the Nitrogen-Fixing Obligate Aerobe Azotobacter vinelandii Predicts Its Adaptation to Oxygen Concentration and Metal Availability
Source: mBio. 2021 Dec 14;12(6):e02593-21. doi: 10.1128/mBio.02593-21 (PMC8686835; doi:10.1128/mBio.02593-21)
Supplement: DATA SET S1 [file mbio.02593-21-sd001.xlsx]

## Sheet: Dataset_1
	Sucrose_uptake_gcdw	O2_conc	ATPM_pred	ETS_path	Growth_rate_exp	Growth_rate_pred	Oxygen_consumption_pred	ATP_production	ATPM_ATP_prect	growth_yeild_suc_pred	growth_yeild_suc_exp	growth_yeild_o2_pred	growth_yeild_o2_exp
0	2.01	12	16.2581	NII_BD_F	0.06	0.0943955	19.4327	39.3525	0.413141	46.9629	29.8507	4.85755	3.08757
1	2.24	12	16.2581	NII_BD_F	0.07	0.112532	21.2922	43.3211	0.375294	50.2374	31.25	5.28513	3.28759
2	2.24	12	16.2581	NII_BD_F	0.1	0.112532	21.2922	43.3211	0.375294	50.2374	44.6429	5.28513	4.69656
3	2.4	12	16.2581	NII_BD_F	0.12	0.125149	22.5857	45.6713	0.355981	52.1452	50	5.54105	5.3131
4	3.79	12	16.2581	NII_BD_F	0.18	0.234755	33.8231	69.296	0.234619	61.9407	47.4934	6.94068	5.32181
5	4.91	12	16.2581	NII_BD_F	0.26	0.323072	42.8777	88.3317	0.184058	65.7987	52.9532	7.53473	6.06376
6	5.49	12	16.2581	NII_BD_F	0.27	0.368807	47.5667	98.1895	0.165579	67.178	49.1803	7.75347	5.67624
7	5.1	12	16.2581	NII_BD_F	0.28	0.338054	44.4137	91.561	0.177566	66.2851	54.902	7.61147	6.30435
8	5.57	48	78.7894	NII_BD_F	0.05	0.128574	60.4556	119.058	0.661771	23.0832	8.97666	2.12674	0.827053
9	4.83	48	78.7894	NII_BD_F	0.06	0.0702218	54.4731	106.146	0.742271	14.5387	12.4224	1.28911	1.10146
10	4.64	48	78.7894	NII_BD_F	0.06	0.0552395	52.9371	102.831	0.766202	11.9051	12.931	1.04349	1.13342
11	6.53	48	78.7894	NII_BD_F	0.12	0.204273	68.2167	135.809	0.580148	31.2823	18.3767	2.99448	1.7591
12	7.34	48	78.7894	NII_BD_F	0.24	0.268145	74.7651	149.283	0.527784	36.532	32.6975	3.5865	3.21005
13	8.35	48	78.7894	NII_BD_F	0.25	0.347787	82.9304	166.711	0.472612	41.6512	29.9401	4.19373	3.01458
14	8.27	48	78.7894	NII_BD_F	0.26	0.341479	82.2837	165.33	0.476558	41.2913	31.4389	4.15002	3.1598
15	7.27	108	110.805	NII_BD_F	0.07	0.136396	80.4672	157.608	0.703045	18.7615	9.62861	1.69505	0.86992
16	7.31	108	110.805	NII_BD_F	0.08	0.13955	80.7906	158.306	0.699946	19.0903	10.9439	1.72731	0.990215
17	7.85	108	110.805	NII_BD_F	0.1	0.182131	85.1562	167.728	0.660626	23.2014	12.7389	2.13879	1.17431
18	7.5	108	110.805	NII_BD_F	0.12	0.154532	82.3266	161.621	0.685588	20.6043	16	1.87706	1.45761
19	8.74	108	110.805	NII_BD_F	0.13	0.252311	92.3514	183.257	0.604644	28.8686	14.8741	2.73208	1.40767
20	9.32	108	110.805	NII_BD_F	0.17	0.298046	97.0403	193.378	0.573	31.9792	18.2403	3.07137	1.75185
21	9.97	108	110.805	NII_BD_F	0.2	0.349301	102.295	203.86	0.543536	35.0352	20.0602	3.41464	1.95513
22	9.82	108	110.805	NII_BD_F	0.22	0.337473	101.083	201.272	0.550525	34.3659	22.4033	3.33859	2.17644
23	9.7	108	110.805	NII_BD_F	0.23	0.328011	100.112	200.008	0.554005	33.8156	23.7113	3.27642	2.29742
24	10.36	108	110.805	NII_BD_F	0.26	0.380054	105.448	210.59	0.526167	36.6848	25.0965	3.60418	2.46567
25	7.5	144	125.063	NII_BD_F	0.05	0.0983208	85.1178	165.578	0.755308	13.1094	6.66667	1.15511	0.587421
26	8.5	144	125.063	NII_BD_F	0.06	0.177175	93.2023	183.027	0.683301	20.8441	7.05882	1.90097	0.643761
27	9.43	144	125.063	NII_BD_F	0.11	0.250509	100.721	199.254	0.627653	26.5651	11.6649	2.48716	1.09213
28	11.4	144	125.063	NII_BD_F	0.21	0.405851	116.647	232.63	0.537602	35.601	18.4211	3.4793	1.8003
29	11.56	144	125.063	NII_BD_F	0.23	0.418468	117.941	235.391	0.531297	36.1996	19.8962	3.54812	1.95013
30	8.81	192	143.072	NII_BD_F	0.05	0.130615	99.2342	193.435	0.739637	14.8258	5.67537	1.31623	0.503858
31	9.89	192	143.072	NII_BD_F	0.07	0.215778	107.965	212.279	0.673978	21.8178	7.07786	1.99858	0.648356
32	11.25	192	143.072	NII_BD_F	0.1	0.323019	118.96	236.01	0.606211	28.7128	8.88889	2.71535	0.840616
33	12.18	192	143.072	NII_BD_F	0.16	0.396353	126.479	252.237	0.567211	32.5413	13.1363	3.13375	1.26503
34	12.48	192	143.072	NII_BD_F	0.17	0.420009	128.904	257.471	0.555679	33.6546	13.6218	3.2583	1.31881
35	13.95	192	143.072	NII_BD_F	0.21	0.535924	140.788	281.803	0.5077	38.4175	15.0538	3.8066	1.4916
36	2.01	12	37.7689	NII_CO_F	0.06	0.143566	16.9911	69.8131	0.541	71.426	29.8507	8.44949	3.53125
37	2.24	12	37.7689	NII_CO_F	0.07	0.172239	18.3274	75.6987	0.498937	76.8926	31.25	9.39793	3.81943
38	2.24	12	37.7689	NII_CO_F	0.1	0.172239	18.3274	75.6987	0.498937	76.8926	44.6429	9.39793	5.45632
39	2.4	12	37.7689	NII_CO_F	0.12	0.192186	19.2569	79.793	0.473336	80.0774	50	9.98009	6.23153
40	3.79	12	37.7689	NII_CO_F	0.18	0.36547	27.3324	115.362	0.327394	96.4301	47.4934	13.3713	6.5856
41	4.91	12	37.7689	NII_CO_F	0.26	0.505095	33.8392	144.022	0.262243	102.871	52.9532	14.9263	7.68339
42	5.49	12	37.7689	NII_CO_F	0.27	0.577401	37.2088	158.864	0.237743	105.173	49.1803	15.5178	7.25634
43	5.1	12	37.7689	NII_CO_F	0.28	0.528781	34.9431	148.884	0.25368	103.683	54.902	15.1327	8.01303
44	5.57	48	184.342	NII_CO_F	0.05	0.172088	58.2949	232.235	0.793776	30.8956	8.97666	2.95203	0.857709
45	4.83	48	184.342	NII_CO_F	0.06	0.0798362	53.9957	213.299	0.864245	16.5292	12.4224	1.47857	1.1112
46	4.64	48	184.342	NII_CO_F	0.06	0.0561498	52.8919	208.437	0.884404	12.1013	12.931	1.0616	1.13439
47	6.53	48	184.342	NII_CO_F	0.12	0.291767	63.8722	256.8	0.717842	44.681	18.3767	4.56798	1.87875
48	7.34	48	184.342	NII_CO_F	0.24	0.392746	68.578	277.528	0.66423	53.5076	32.6975	5.72699	3.49966
49	8.35	48	184.342	NII_CO_F	0.25	0.518657	74.4458	303.373	0.607642	62.1146	29.9401	6.96691	3.35815
50	8.27	48	184.342	NII_CO_F	0.26	0.508684	73.981	301.326	0.61177	61.5096	31.4389	6.87587	3.51442
51	7.27	108	259.63	NII_CO_F	0.07	0.170707	78.7635	312.372	0.831156	23.481	9.62861	2.16733	0.888737
52	7.31	108	259.63	NII_CO_F	0.08	0.175693	78.9959	313.395	0.828441	24.0347	10.9439	2.22408	1.01271
53	7.85	108	259.63	NII_CO_F	0.1	0.243012	82.1331	327.214	0.793456	30.957	12.7389	2.95876	1.21754
54	7.5	108	259.63	NII_CO_F	0.12	0.19938	80.0997	318.257	0.815785	26.584	16	2.48914	1.49813
55	8.74	108	259.63	NII_CO_F	0.13	0.353964	87.3037	349.988	0.741824	40.4994	14.8741	4.0544	1.48905
56	9.32	108	259.63	NII_CO_F	0.17	0.42627	90.6733	364.83	0.711646	45.7371	18.2403	4.70116	1.87486
57	9.97	108	259.63	NII_CO_F	0.2	0.507302	94.4496	381.463	0.680616	50.8829	20.0602	5.37114	2.11753
58	9.82	108	259.63	NII_CO_F	0.22	0.488603	93.5782	377.625	0.687534	49.7559	22.4033	5.22133	2.35098
59	9.7	108	259.63	NII_CO_F	0.23	0.473643	92.881	374.554	0.693171	48.8292	23.7113	5.09946	2.47629
60	10.36	108	259.63	NII_CO_F	0.26	0.555922	96.7154	391.443	0.663263	53.6604	25.0965	5.74802	2.6883
61	7.5	144	293.147	NII_CO_F	0.05	0.104417	84.8151	334.567	0.876197	13.9222	6.66667	1.23111	0.589517
62	8.5	144	293.147	NII_CO_F	0.06	0.229082	90.6248	360.156	0.813943	26.9508	7.05882	2.5278	0.66207
63	9.43	144	293.147	NII_CO_F	0.11	0.34502	96.0278	383.954	0.763493	36.5875	11.6649	3.59292	1.1455
64	11.4	144	293.147	NII_CO_F	0.21	0.590611	107.473	434.365	0.674885	51.8079	18.4211	5.49544	1.95398
65	11.56	144	293.147	NII_CO_F	0.23	0.610557	108.402	438.46	0.668583	52.8164	19.8962	5.63232	2.12172
66	8.81	192	334.917	NII_CO_F	0.05	0.149379	98.3025	388.415	0.862267	16.9556	5.67537	1.51958	0.508634
67	9.89	192	334.917	NII_CO_F	0.07	0.284017	104.577	416.051	0.804991	28.7176	7.07786	2.71586	0.669363
68	11.25	192	334.917	NII_CO_F	0.1	0.453561	112.478	450.853	0.742853	40.3166	8.88889	4.03244	0.889062
69	12.18	192	334.917	NII_CO_F	0.16	0.5695	117.881	474.651	0.705608	46.757	13.1363	4.83114	1.3573
70	12.48	192	334.917	NII_CO_F	0.17	0.6069	119.624	482.328	0.694377	48.6298	13.6218	5.07339	1.42112
71	13.95	192	334.917	NII_CO_F	0.21	0.790157	128.164	519.944	0.644141	56.6421	15.0538	6.16519	1.63852
72	2.01	12	16.2581	NII_BD_R	0.06	0.0840047	19.9487	37.4741	0.43385	41.7934	29.8507	4.21103	3.00771
73	2.24	12	16.2581	NII_BD_R	0.07	0.100145	21.9073	41.0818	0.39575	44.7074	31.25	4.5713	3.19529
74	2.24	12	16.2581	NII_BD_R	0.1	0.100145	21.9073	41.0818	0.39575	44.7074	44.6429	4.5713	4.5647
75	2.4	12	16.2581	NII_BD_R	0.12	0.111372	23.2697	43.2262	0.376118	46.4052	50	4.78615	5.15691
76	3.79	12	16.2581	NII_BD_R	0.18	0.208914	35.1063	64.7093	0.251249	55.1225	47.4934	5.95091	5.12729
77	4.91	12	16.2581	NII_BD_R	0.26	0.287509	44.6436	82.0195	0.198223	58.5558	52.9532	6.44009	5.8239
78	5.49	12	16.2581	NII_BD_R	0.27	0.32821	49.5826	90.9837	0.178693	59.7832	49.1803	6.61946	5.44546
79	5.1	12	16.2581	NII_BD_R	0.28	0.300842	46.2615	84.956	0.191371	58.9886	54.902	6.50307	6.05254
80	5.57	48	78.7894	NII_BD_R	0.05	0.114421	61.1584	116.465	0.676506	20.5423	8.97666	1.87089	0.817549
81	4.83	48	78.7894	NII_BD_R	0.06	0.0624919	54.8569	104.73	0.752309	12.9383	12.4224	1.13918	1.09375
82	4.64	48	78.7894	NII_BD_R	0.06	0.0491589	53.239	101.717	0.774594	10.5946	12.931	0.923363	1.12699
83	6.53	48	78.7894	NII_BD_R	0.12	0.181787	69.3332	131.689	0.598299	27.8388	18.3767	2.62194	1.73077
84	7.34	48	78.7894	NII_BD_R	0.24	0.238628	76.2308	143.947	0.547348	32.5107	32.6975	3.13034	3.14833
85	8.35	48	78.7894	NII_BD_R	0.25	0.309504	84.8314	159.79	0.493081	37.0663	29.9401	3.64846	2.94702
86	8.27	48	78.7894	NII_BD_R	0.26	0.30389	84.1502	158.535	0.496984	36.7461	31.4389	3.61128	3.08971
87	7.27	108	110.805	NII_BD_R	0.07	0.121382	81.2127	154.857	0.715535	16.6963	9.62861	1.49462	0.861934
88	7.31	108	110.805	NII_BD_R	0.08	0.124189	81.5533	155.491	0.712616	16.9889	10.9439	1.52279	0.980953
89	7.85	108	110.805	NII_BD_R	0.1	0.162083	86.1517	164.054	0.675419	20.6475	12.7389	1.88136	1.16074
90	7.5	108	110.805	NII_BD_R	0.12	0.137522	83.1713	158.504	0.69907	18.3362	16	1.65348	1.44281
91	8.74	108	110.805	NII_BD_R	0.13	0.224537	93.7305	178.168	0.621914	25.6908	14.8741	2.39556	1.38696
92	9.32	108	110.805	NII_BD_R	0.17	0.265238	98.6695	187.366	0.591385	28.459	18.2403	2.68815	1.72292
93	9.97	108	110.805	NII_BD_R	0.2	0.310851	104.205	196.91	0.562722	31.1787	20.0602	2.98309	1.9193
94	9.82	108	110.805	NII_BD_R	0.22	0.300325	102.927	194.557	0.569528	30.583	22.4033	2.91784	2.13743
95	9.7	108	110.805	NII_BD_R	0.23	0.291904	101.905	193.392	0.572957	30.0932	23.7113	2.86446	2.257
96	10.36	108	110.805	NII_BD_R	0.26	0.338219	107.526	203.027	0.545767	32.6466	25.0965	3.14548	2.41803
97	7.5	144	125.063	NII_BD_R	0.05	0.0874979	85.6552	163.595	0.764464	11.6664	6.66667	1.02151	0.583735
98	8.5	144	125.063	NII_BD_R	0.06	0.157672	94.1707	179.453	0.696908	18.5496	7.05882	1.67432	0.637141
99	9.43	144	125.063	NII_BD_R	0.11	0.222933	102.09	194.201	0.643983	23.6409	11.6649	2.18369	1.07748
100	11.4	144	125.063	NII_BD_R	0.21	0.361176	118.866	224.554	0.556937	31.6821	18.4211	3.03852	1.7667
101	11.56	144	125.063	NII_BD_R	0.23	0.372404	120.228	227.064	0.550781	32.2149	19.8962	3.09748	1.91303
102	8.81	192	143.072	NII_BD_R	0.05	0.116238	99.9482	190.8	0.74985	13.1938	5.67537	1.16298	0.500259
103	9.89	192	143.072	NII_BD_R	0.07	0.192025	109.145	207.927	0.688085	19.4161	7.07786	1.75936	0.641349
104	11.25	192	143.072	NII_BD_R	0.1	0.287462	120.726	229.494	0.623421	25.5522	8.88889	2.38111	0.828322
105	12.18	192	143.072	NII_BD_R	0.16	0.352723	128.645	244.242	0.585777	28.9592	13.1363	2.74183	1.24373
106	12.48	192	143.072	NII_BD_R	0.17	0.373776	131.2	249	0.574585	29.95	13.6218	2.8489	1.29573
107	13.95	192	143.072	NII_BD_R	0.21	0.476931	143.718	271.139	0.527669	34.1886	15.0538	3.31853	1.4612
108	2.01	12	37.7689	NII_CO_R	0.06	0.131847	17.5731	67.6895	0.557972	65.5954	29.8507	7.50277	3.41431
109	2.24	12	37.7689	NII_CO_R	0.07	0.158179	19.0255	73.151	0.516314	70.6156	31.25	8.31404	3.67927
110	2.24	12	37.7689	NII_CO_R	0.1	0.158179	19.0255	73.151	0.516314	70.6156	44.6429	8.31404	5.25609
111	2.4	12	37.7689	NII_CO_R	0.12	0.176497	20.0359	76.9502	0.490822	73.5405	50	8.80903	5.98924
112	3.79	12	37.7689	NII_CO_R	0.18	0.335636	28.8138	109.813	0.343937	88.5583	47.4934	11.6484	6.247
113	4.91	12	37.7689	NII_CO_R	0.26	0.463863	35.8866	136.354	0.276992	94.4731	52.9532	12.9258	7.24504
114	5.49	12	37.7689	NII_CO_R	0.27	0.530266	39.5493	150.098	0.251629	96.5877	49.1803	13.4077	6.82692
115	5.1	12	37.7689	NII_CO_R	0.28	0.485616	37.0865	140.856	0.268138	95.2188	54.902	13.0941	7.54992
116	5.57	48	184.342	NII_CO_R	0.05	0.15804	58.9924	229.689	0.802572	28.3735	8.97666	2.67899	0.847567
117	4.83	48	184.342	NII_CO_R	0.06	0.073319	54.3193	212.118	0.869057	15.1799	12.4224	1.34978	1.10458
118	4.64	48	184.342	NII_CO_R	0.06	0.0515662	53.1195	207.606	0.887943	11.1134	12.931	0.970759	1.12953
119	6.53	48	184.342	NII_CO_R	0.12	0.267949	65.0548	252.485	0.730112	41.0336	18.3767	4.11882	1.8446
120	7.34	48	184.342	NII_CO_R	0.24	0.360685	70.17	271.718	0.678431	49.1396	32.6975	5.14016	3.42027
121	8.35	48	184.342	NII_CO_R	0.25	0.476318	76.5482	295.701	0.623407	57.0441	29.9401	6.22246	3.26592
122	8.27	48	184.342	NII_CO_R	0.26	0.467159	76.043	293.802	0.627438	56.4884	31.4389	6.14336	3.41912
123	7.27	108	259.63	NII_CO_R	0.07	0.156772	79.4554	309.847	0.837929	21.5642	9.62861	1.97308	0.880997
124	7.31	108	259.63	NII_CO_R	0.08	0.161351	79.708	310.797	0.835369	22.0726	10.9439	2.02428	1.00366
125	7.85	108	259.63	NII_CO_R	0.1	0.223175	83.1181	323.619	0.80227	28.4299	12.7389	2.68503	1.20311
126	7.5	108	259.63	NII_CO_R	0.12	0.183104	80.9079	315.308	0.823416	24.4138	16	2.26312	1.48317
127	8.74	108	259.63	NII_CO_R	0.13	0.325069	88.7385	344.752	0.75309	37.1933	14.8741	3.66323	1.46498
128	9.32	108	259.63	NII_CO_R	0.17	0.391473	92.4012	358.525	0.724161	42.0035	18.2403	4.23666	1.8398
129	9.97	108	259.63	NII_CO_R	0.2	0.46589	96.506	373.959	0.694273	46.7292	20.0602	4.82758	2.07241
130	9.82	108	259.63	NII_CO_R	0.22	0.448717	95.5587	370.397	0.700949	45.6942	22.4033	4.69572	2.30225
131	9.7	108	259.63	NII_CO_R	0.23	0.434978	94.8009	367.548	0.706383	44.8431	23.7113	4.58833	2.42614
132	10.36	108	259.63	NII_CO_R	0.26	0.510541	98.9688	383.22	0.677496	49.28	25.0965	5.1586	2.62709
133	7.5	144	293.147	NII_CO_R	0.05	0.0958929	85.2384	333.022	0.880261	12.7857	6.66667	1.125	0.58659
134	8.5	144	293.147	NII_CO_R	0.06	0.210381	91.5534	356.768	0.821673	24.7507	7.05882	2.29791	0.655355
135	9.43	144	293.147	NII_CO_R	0.11	0.316856	97.4264	378.851	0.773778	33.6008	11.6649	3.25226	1.12906
136	11.4	144	293.147	NII_CO_R	0.21	0.542398	109.867	425.629	0.688737	47.5787	18.4211	4.93686	1.9114
137	11.56	144	293.147	NII_CO_R	0.23	0.560716	110.877	429.428	0.682644	48.5048	19.8962	5.05708	2.07436
138	8.81	192	334.917	NII_CO_R	0.05	0.137185	98.908	386.205	0.867201	15.5715	5.67537	1.38699	0.50552
139	9.89	192	334.917	NII_CO_R	0.07	0.260832	105.728	411.85	0.813202	26.3733	7.07786	2.467	0.662075
140	11.25	192	334.917	NII_CO_R	0.1	0.416536	114.317	444.144	0.754074	37.0254	8.88889	3.6437	0.874763
141	12.18	192	334.917	NII_CO_R	0.16	0.52301	120.19	466.227	0.718357	42.9401	13.1363	4.35154	1.33123
142	12.48	192	334.917	NII_CO_R	0.17	0.557357	122.084	473.351	0.707546	44.66	13.6218	4.56535	1.39248
143	13.95	192	334.917	NII_CO_R	0.21	0.725655	131.367	508.256	0.658954	52.0183	15.0538	5.52387	1.59857
144	2.01	12	28.7644	NI_BD_F	0.06	0.125246	17.9008	57.4923	0.500317	62.3116	29.8507	6.99667	3.3518
145	2.24	12	28.7644	NI_BD_F	0.07	0.149034	19.4796	62.8828	0.457428	66.533	31.25	7.65076	3.5935
146	2.24	12	28.7644	NI_BD_F	0.1	0.149034	19.4796	62.8828	0.457428	66.533	44.6429	7.65076	5.13357
147	2.4	12	28.7644	NI_BD_F	0.12	0.165582	20.5779	65.9679	0.436036	68.9925	50	8.04657	5.83149
148	3.79	12	28.7644	NI_BD_F	0.18	0.309342	30.1194	97.0039	0.296528	81.6207	47.4934	10.2705	5.97621
149	4.91	12	28.7644	NI_BD_F	0.26	0.425178	37.8076	121.659	0.236434	86.5943	52.9532	11.2458	6.87693
150	5.49	12	28.7644	NI_BD_F	0.27	0.485164	41.7889	134.427	0.213978	88.3724	49.1803	11.6099	6.46105
151	5.1	12	28.7644	NI_BD_F	0.28	0.444829	39.1118	125.842	0.228576	87.2213	54.902	11.3733	7.15897
152	5.57	48	140.07	NI_BD_F	0.05	0.173667	58.2165	188.212	0.744215	31.179	8.97666	2.98313	0.858864
153	4.83	48	140.07	NI_BD_F	0.06	0.097133	53.1368	172.14	0.813699	20.1103	12.4224	1.82798	1.12916
154	4.64	48	140.07	NI_BD_F	0.06	0.0774823	51.8326	168.013	0.833684	16.6988	12.931	1.49486	1.15757
155	6.53	48	140.07	NI_BD_F	0.12	0.272955	64.8063	209.062	0.669994	41.8002	18.3767	4.21186	1.85167
156	7.34	48	140.07	NI_BD_F	0.24	0.356729	70.3664	226.739	0.61776	48.6007	32.6975	5.06959	3.41072
157	8.35	48	140.07	NI_BD_F	0.25	0.461188	77.2995	248.699	0.56321	55.2321	29.9401	5.96625	3.23418
158	8.27	48	140.07	NI_BD_F	0.26	0.452914	76.7503	246.96	0.567177	54.7659	31.4389	5.90114	3.38761
159	7.27	108	197.349	NI_BD_F	0.07	0.184933	78.0571	252.629	0.781179	25.4378	9.62861	2.3692	0.89678
160	7.31	108	197.349	NI_BD_F	0.08	0.18907	78.3316	253.498	0.778502	25.8646	10.9439	2.41371	1.0213
161	7.85	108	197.349	NI_BD_F	0.1	0.244919	82.0384	265.226	0.744077	31.1999	12.7389	2.98542	1.21894
162	7.5	108	197.349	NI_BD_F	0.12	0.208721	79.6359	257.625	0.766032	27.8294	16	2.62094	1.50686
163	8.74	108	197.349	NI_BD_F	0.13	0.336967	88.1477	284.556	0.693533	38.5546	14.8741	3.82276	1.4748
164	9.32	108	197.349	NI_BD_F	0.17	0.396954	92.129	297.152	0.664133	42.5916	18.2403	4.30867	1.84524
165	9.97	108	197.349	NI_BD_F	0.2	0.46418	96.5909	311.38	0.633787	46.5577	20.0602	4.80563	2.07059
166	9.82	108	197.349	NI_BD_F	0.22	0.448666	95.5612	308.119	0.640495	45.689	22.4033	4.69506	2.30219
167	9.7	108	197.349	NI_BD_F	0.23	0.436255	94.7375	305.51	0.645965	44.9748	23.7113	4.60488	2.42776
168	10.36	108	197.349	NI_BD_F	0.26	0.504515	99.268	319.86	0.616984	48.6984	25.0965	5.08236	2.61917
169	7.5	144	222.861	NI_BD_F	0.05	0.135425	83.2754	269.872	0.825805	18.0566	6.66667	1.62623	0.600417
170	8.5	144	222.861	NI_BD_F	0.06	0.23885	90.1398	291.59	0.764296	28.1	7.05882	2.64977	0.665633
171	9.43	144	222.861	NI_BD_F	0.11	0.335035	96.5237	311.789	0.714784	35.5286	11.6649	3.47101	1.13962
172	11.4	144	222.861	NI_BD_F	0.21	0.538781	110.047	354.703	0.628305	47.2615	18.4211	4.89594	1.90828
173	11.56	144	222.861	NI_BD_F	0.23	0.555329	111.145	358.182	0.622202	48.0389	19.8962	4.99645	2.06937
174	8.81	192	254.627	NI_BD_F	0.05	0.179651	96.7993	313.572	0.812022	20.3917	5.67537	1.85591	0.516532
175	9.89	192	254.627	NI_BD_F	0.07	0.291349	104.213	337.028	0.755508	29.459	7.07786	2.79571	0.671702
176	11.25	192	254.627	NI_BD_F	0.1	0.432007	113.548	366.565	0.69463	38.4006	8.88889	3.80461	0.880681
177	12.18	192	254.627	NI_BD_F	0.16	0.528192	119.932	386.764	0.658354	43.3655	13.1363	4.40408	1.33409
178	12.48	192	254.627	NI_BD_F	0.17	0.55922	121.992	393.413	0.647227	44.8093	13.6218	4.58408	1.39354
179	13.95	192	254.627	NI_BD_F	0.21	0.711254	132.082	425.375	0.598594	50.9859	15.0538	5.38493	1.58992
180	2.01	12	50.2751	NI_CO_F	0.06	0.157189	16.3147	84.7634	0.593123	78.2034	29.8507	9.63479	3.67766
181	2.24	12	50.2751	NI_CO_F	0.07	0.188034	17.5431	91.033	0.552274	83.9439	31.25	10.7184	3.99018
182	2.24	12	50.2751	NI_CO_F	0.1	0.188034	17.5431	91.033	0.552274	83.9439	44.6429	10.7184	5.70026
183	2.4	12	50.2751	NI_CO_F	0.12	0.209492	18.3976	95.3972	0.527008	87.2883	50	11.3869	6.5226
184	3.79	12	50.2751	NI_CO_F	0.18	0.395906	25.8211	133.383	0.376922	104.461	47.4934	15.3327	6.97105
185	4.91	12	50.2751	NI_CO_F	0.26	0.54611	31.8026	163.96	0.30663	111.224	52.9532	17.1719	8.17543
186	5.49	12	50.2751	NI_CO_F	0.27	0.623894	34.9002	179.795	0.279625	113.642	49.1803	17.8765	7.73635
187	5.1	12	50.2751	NI_CO_F	0.28	0.571591	32.8173	169.148	0.297226	112.077	54.902	17.4174	8.53208
188	5.57	48	245.623	NI_CO_F	0.05	0.197986	57.0089	298.208	0.823663	35.5451	8.97666	3.4729	0.877056
189	4.83	48	245.623	NI_CO_F	0.06	0.098744	53.0568	278.005	0.883519	20.4439	12.4224	1.8611	1.13086
190	4.64	48	245.623	NI_CO_F	0.06	0.0732629	52.0421	272.818	0.900317	15.7894	12.931	1.40776	1.15291
191	6.53	48	245.623	NI_CO_F	0.12	0.326732	62.1359	324.417	0.757121	50.0356	18.3767	5.25835	1.93125
192	7.34	48	245.623	NI_CO_F	0.24	0.435362	66.4619	346.531	0.708806	59.3136	32.6975	6.55056	3.61109
193	8.35	48	245.623	NI_CO_F	0.25	0.570814	71.8559	374.001	0.656743	68.361	29.9401	7.94387	3.47918
194	8.27	48	245.623	NI_CO_F	0.26	0.560085	71.4287	371.819	0.660598	67.7249	31.4389	7.84118	3.64
195	7.27	108	346.173	NI_CO_F	0.07	0.201226	77.248	404.445	0.855921	27.679	9.62861	2.60494	0.906172
196	7.31	108	346.173	NI_CO_F	0.08	0.206591	77.4616	405.537	0.853616	28.2614	10.9439	2.66701	1.03277
197	7.85	108	346.173	NI_CO_F	0.1	0.279011	80.3456	420.28	0.823673	35.5428	12.7389	3.47263	1.24462
198	7.5	108	346.173	NI_CO_F	0.12	0.232072	78.4763	410.725	0.842835	30.9429	16	2.95722	1.52912
199	8.74	108	346.173	NI_CO_F	0.13	0.398369	85.0988	444.578	0.778656	45.58	14.8741	4.68126	1.52764
200	9.32	108	346.173	NI_CO_F	0.17	0.476154	88.1963	460.412	0.751876	51.0894	18.2403	5.39879	1.92752
201	9.97	108	346.173	NI_CO_F	0.2	0.563326	91.6678	478.158	0.723972	56.5021	20.0602	6.1453	2.18179
202	9.82	108	346.173	NI_CO_F	0.22	0.543209	90.8667	474.063	0.730226	55.3166	22.4033	5.97809	2.42113
203	9.7	108	346.173	NI_CO_F	0.23	0.527116	90.2258	470.787	0.735308	54.3418	23.7113	5.84218	2.54916
204	10.36	108	346.173	NI_CO_F	0.26	0.615629	93.7506	488.805	0.708203	59.4236	25.0965	6.56666	2.77332
205	7.5	144	390.945	NI_CO_F	0.05	0.131998	83.4456	437.363	0.893869	17.5997	6.66667	1.58184	0.599193
206	8.5	144	390.945	NI_CO_F	0.06	0.266108	88.7862	464.664	0.84135	31.3069	7.05882	2.99718	0.67578
207	9.43	144	390.945	NI_CO_F	0.11	0.390831	93.7531	490.054	0.79776	41.4455	11.6649	4.16873	1.1733
208	11.4	144	390.945	NI_CO_F	0.21	0.65503	104.274	543.837	0.718865	57.4587	18.4211	6.2818	2.01392
209	11.56	144	390.945	NI_CO_F	0.23	0.676487	105.129	548.205	0.713137	58.5197	19.8962	6.43485	2.1878
210	8.81	192	446.723	NI_CO_F	0.05	0.183009	96.6326	506.315	0.882304	20.7729	5.67537	1.89386	0.517424
211	9.89	192	446.723	NI_CO_F	0.07	0.327849	102.4	535.8	0.833751	33.1495	7.07786	3.20163	0.68359
212	11.25	192	446.723	NI_CO_F	0.1	0.510239	109.664	572.929	0.779719	45.3546	8.88889	4.65276	0.911878
213	12.18	192	446.723	NI_CO_F	0.16	0.634963	114.631	598.319	0.746631	52.1316	13.1363	5.53921	1.39579
214	12.48	192	446.723	NI_CO_F	0.17	0.675196	116.233	606.509	0.736549	54.1022	13.6218	5.809	1.46258
215	13.95	192	446.723	NI_CO_F	0.21	0.872339	124.084	646.483	0.691005	62.5332	15.0538	7.03025	1.69241
216	2.01	12	28.7644	NI_BD_R	0.06	0.121593	18.0822	56.8303	0.506145	60.4941	29.8507	6.72446	3.31818
217	2.24	12	28.7644	NI_BD_R	0.07	0.144687	19.6955	62.0837	0.463317	64.5924	31.25	7.3462	3.55411
218	2.24	12	28.7644	NI_BD_R	0.1	0.144687	19.6955	62.0837	0.463317	64.5924	44.6429	7.3462	5.07731
219	2.4	12	28.7644	NI_BD_R	0.12	0.160752	20.8178	65.5171	0.439036	66.9801	50	7.72188	5.76431
220	3.79	12	28.7644	NI_BD_R	0.18	0.30032	30.5675	95.3452	0.301687	79.24	47.4934	9.82481	5.88861
221	4.91	12	28.7644	NI_BD_R	0.26	0.412777	38.4234	119.379	0.24095	84.0686	52.9532	10.7429	6.76672
222	5.49	12	28.7644	NI_BD_R	0.27	0.471013	42.4916	131.826	0.2182	85.7948	49.1803	11.0849	6.3542
223	5.1	12	28.7644	NI_BD_R	0.28	0.431854	39.756	123.456	0.232992	84.6773	54.902	10.8626	7.04295
224	5.57	48	140.07	NI_BD_R	0.05	0.168602	58.468	187.335	0.747698	30.2696	8.97666	2.88366	0.855169
225	4.83	48	140.07	NI_BD_R	0.06	0.0942998	53.2775	171.65	0.816023	19.5238	12.4224	1.76998	1.12618
226	4.64	48	140.07	NI_BD_R	0.06	0.0752223	51.9448	167.622	0.835629	16.2117	12.931	1.44812	1.15507
227	6.53	48	140.07	NI_BD_R	0.12	0.264994	65.2016	207.684	0.674439	40.581	18.3767	4.06422	1.84045
228	7.34	48	140.07	NI_BD_R	0.24	0.346324	70.8831	224.853	0.62294	47.1831	32.6975	4.88585	3.38586
229	8.35	48	140.07	NI_BD_R	0.25	0.447736	77.9674	246.262	0.568785	53.6211	29.9401	5.74261	3.20647
230	8.27	48	140.07	NI_BD_R	0.26	0.439704	77.4063	244.566	0.572729	53.1685	31.4389	5.68047	3.3589
231	7.27	108	197.349	NI_BD_R	0.07	0.179539	78.3249	251.696	0.784076	24.6959	9.62861	2.29223	0.893713
232	7.31	108	197.349	NI_BD_R	0.08	0.183555	78.6055	252.544	0.781444	25.1102	10.9439	2.33515	1.01774
233	7.85	108	197.349	NI_BD_R	0.1	0.237776	82.3931	263.99	0.747561	30.2899	12.7389	2.88587	1.21369
234	7.5	108	197.349	NI_BD_R	0.12	0.202633	79.9382	256.571	0.769177	27.0177	16	2.53487	1.50116
235	8.74	108	197.349	NI_BD_R	0.13	0.327139	88.6357	282.855	0.697703	37.4301	14.8741	3.69082	1.46668
236	9.32	108	197.349	NI_BD_R	0.17	0.385376	92.704	295.149	0.668641	41.3493	18.2403	4.15706	1.83379
237	9.97	108	197.349	NI_BD_R	0.2	0.450641	97.2632	308.927	0.63882	45.1997	20.0602	4.63321	2.05628
238	9.82	108	197.349	NI_BD_R	0.22	0.43558	96.2111	305.747	0.645464	44.3564	22.4033	4.52733	2.28664
239	9.7	108	197.349	NI_BD_R	0.23	0.423531	95.3694	303.204	0.650878	43.663	23.7113	4.44095	2.41168
240	10.36	108	197.349	NI_BD_R	0.26	0.4898	99.9987	317.193	0.622171	47.278	25.0965	4.89806	2.60003
241	7.5	144	222.861	NI_BD_R	0.05	0.131475	83.4715	269.188	0.827902	17.53	6.66667	1.57509	0.599007
242	8.5	144	222.861	NI_BD_R	0.06	0.231883	90.4857	290.385	0.767469	27.2803	7.05882	2.56265	0.663088
243	9.43	144	222.861	NI_BD_R	0.11	0.325262	97.0089	310.098	0.718682	34.4923	11.6649	3.35291	1.13392
244	11.4	144	222.861	NI_BD_R	0.21	0.523066	110.827	351.855	0.63339	45.883	18.4211	4.71967	1.89485
245	11.56	144	222.861	NI_BD_R	0.23	0.539132	111.949	355.246	0.627343	46.6377	19.8962	4.81586	2.0545
246	8.81	192	254.627	NI_BD_R	0.05	0.174411	97.0595	312.665	0.814377	19.7969	5.67537	1.79695	0.515148
247	9.89	192	254.627	NI_BD_R	0.07	0.282852	104.635	335.557	0.758819	28.5998	7.07786	2.70322	0.668993
248	11.25	192	254.627	NI_BD_R	0.1	0.419407	114.174	364.385	0.698787	37.2806	8.88889	3.67339	0.875855
249	12.18	192	254.627	NI_BD_R	0.16	0.512786	120.697	384.098	0.662923	42.1007	13.1363	4.24853	1.32563
250	12.48	192	254.627	NI_BD_R	0.17	0.542909	122.802	390.457	0.652127	43.5023	13.6218	4.42102	1.38435
251	13.95	192	254.627	NI_BD_R	0.21	0.690508	133.112	421.616	0.603932	49.4988	15.0538	5.18741	1.57761
252	2.01	12	50.2751	NI_CO_R	0.06	0.153598	16.493	84.1094	0.597735	76.4171	29.8507	9.31296	3.63791
253	2.24	12	50.2751	NI_CO_R	0.07	0.183739	17.7563	90.2555	0.557031	82.0265	31.25	10.3478	3.94226
254	2.24	12	50.2751	NI_CO_R	0.1	0.183739	17.7563	90.2555	0.557031	82.0265	44.6429	10.3478	5.6318
255	2.4	12	50.2751	NI_CO_R	0.12	0.204707	18.6352	94.5364	0.531807	85.2946	50	10.985	6.43944
256	3.79	12	50.2751	NI_CO_R	0.18	0.386863	26.2701	131.761	0.381562	102.075	47.4934	14.7264	6.8519
257	4.91	12	50.2751	NI_CO_R	0.26	0.533637	32.422	161.723	0.310872	108.684	52.9532	16.4591	8.01925
258	5.49	12	50.2751	NI_CO_R	0.27	0.609644	35.6078	177.239	0.283658	111.046	49.1803	17.1211	7.58261
259	5.1	12	50.2751	NI_CO_R	0.28	0.558536	33.4656	166.806	0.3014	109.517	54.902	16.6898	8.3668
260	5.57	48	245.623	NI_CO_R	0.05	0.193464	57.2334	297.389	0.825932	34.7332	8.97666	3.38026	0.873615
261	4.83	48	245.623	NI_CO_R	0.06	0.0964886	53.1688	277.597	0.884819	19.9769	12.4224	1.81476	1.12848
262	4.64	48	245.623	NI_CO_R	0.06	0.0715896	52.1252	272.515	0.901319	15.4288	12.931	1.37342	1.15108
263	6.53	48	245.623	NI_CO_R	0.12	0.31927	62.5065	323.065	0.76029	48.8927	18.3767	5.10778	1.9198
264	7.34	48	245.623	NI_CO_R	0.24	0.425418	66.9556	344.729	0.71251	57.9589	32.6975	6.35373	3.58446
265	8.35	48	245.623	NI_CO_R	0.25	0.557776	72.5033	371.656	0.660888	66.7996	29.9401	7.69311	3.44812
266	8.27	48	245.623	NI_CO_R	0.26	0.547292	72.0639	369.518	0.664712	66.178	31.4389	7.59454	3.60791
267	7.27	108	346.173	NI_CO_R	0.07	0.19663	77.4762	403.613	0.857687	27.0468	9.62861	2.53794	0.903503
268	7.31	108	346.173	NI_CO_R	0.08	0.201872	77.6959	404.682	0.855419	27.6159	10.9439	2.59823	1.02965
269	7.85	108	346.173	NI_CO_R	0.1	0.272638	80.662	419.125	0.825942	34.7309	12.7389	3.38	1.23974
270	7.5	108	346.173	NI_CO_R	0.12	0.226771	78.7396	409.764	0.844811	30.2362	16	2.88002	1.52401
271	8.74	108	346.173	NI_CO_R	0.13	0.38927	85.5506	442.929	0.781554	44.5389	14.8741	4.55018	1.51957
272	9.32	108	346.173	NI_CO_R	0.17	0.465278	88.7364	458.442	0.755108	49.9225	18.2403	5.24337	1.91579
273	9.97	108	346.173	NI_CO_R	0.2	0.550459	92.3067	475.826	0.72752	55.2115	20.0602	5.96337	2.16669
274	9.82	108	346.173	NI_CO_R	0.22	0.530802	91.4828	471.814	0.733706	54.0531	22.4033	5.80221	2.40482
275	9.7	108	346.173	NI_CO_R	0.23	0.515076	90.8236	468.605	0.738731	53.1006	23.7113	5.67117	2.53238
276	10.36	108	346.173	NI_CO_R	0.26	0.601567	94.4488	486.257	0.711913	58.0664	25.0965	6.36924	2.75281
277	7.5	144	390.945	NI_CO_R	0.05	0.128983	83.5953	436.817	0.894987	17.1977	6.66667	1.54294	0.59812
278	8.5	144	390.945	NI_CO_R	0.06	0.26003	89.0881	463.563	0.843349	30.5918	7.05882	2.9188	0.673491
279	9.43	144	390.945	NI_CO_R	0.11	0.381905	94.1963	488.437	0.800402	40.4989	11.6649	4.05435	1.16777
280	11.4	144	390.945	NI_CO_R	0.21	0.640068	105.017	541.126	0.722467	56.1463	18.4211	6.0949	1.99968
281	11.56	144	390.945	NI_CO_R	0.23	0.661036	105.896	545.405	0.716798	57.183	19.8962	6.24232	2.17194
282	8.81	192	446.723	NI_CO_R	0.05	0.178829	96.8401	505.557	0.883626	20.2984	5.67537	1.84664	0.516315
283	9.89	192	446.723	NI_CO_R	0.07	0.32036	102.772	534.443	0.835868	32.3924	7.07786	3.11719	0.681117
284	11.25	192	446.723	NI_CO_R	0.1	0.498585	110.242	570.817	0.782603	44.3187	8.88889	4.52262	0.907091
285	12.18	192	446.723	NI_CO_R	0.16	0.62046	115.351	595.691	0.749925	50.9408	13.1363	5.37889	1.38707
286	12.48	192	446.723	NI_CO_R	0.17	0.659774	116.999	603.715	0.739958	52.8665	13.6218	5.63916	1.45301
287	13.95	192	446.723	NI_CO_R	0.21	0.852414	125.073	642.899	0.694858	61.1049	15.0538	6.81533	1.67902
