# Supplementary material for: Metabolic Model of the Nitrogen-Fixing Obligate Aerobe Azotobacter vinelandii Predicts Its Adaptation to Oxygen Concentration and Metal Availability
Source: mBio. 2021 Dec 14;12(6):e02593-21. doi: 10.1128/mBio.02593-21 (PMC8686835; doi:10.1128/mBio.02593-21)
Supplement: TABLE S3 [file mbio.02593-21-st003.xlsx]

## Sheet: Sheet1
Reaction name	Common name	Reaction Stoichiometry	Gene-reaction-associations	Annotation Terms
FIX	Fix NADH Quinone ferredoxin oxidoreductase	fdxo_42_c + 2.0 nadh_c + q8_c --> fdxr_42_c + 2.0 nad_c + q8h2_c	Avin_10520 and Avin_10530 and Avin_10540 and Avin_10550	ec-code: [1.5.5.1],
				kegg.reaction: R04433,
				seed.reaction: rxn17250
NADH6	NADH: quinone oxidoreductase	5.0 h_c + nadh_c + q8_c <=> 4.0 h_p + nad_c + q8h2_c	Avin_28540 and Avin_28440 and Avin_28560 and Avin_28450 and Avin_28490 and Avin_28510 and Avin_28460 and Avin_28520 and Avin_28470	ec-code: [7.1.1.2],
				bigg.reaction: NADH6,
				kegg.reaction: R11945,
				metanetx.reaction: MNXR101873,
				seed.reaction: rxn10122
QCCOR	quinone: cytochrome c oxidoreductase	2.0 ficytC_c + 2.0 h_c + q8h2_c <=> 2.0 focytC_c + 4.0 h_p + q8_c	Avin_13060 and Avin_13070 and Avin_13080	metanetx.reaction: MNXR96964
VNIT	Vanadium nitrogenase	24.0 atp_c + 6.0 fdxr_42_c + 24.0 h2o_c + n2_c --> 24.0 adp_c + 6.0 fdxo_42_c + 3.0 h2_c + 10 h_c + 2.0 nh4_c + 24.0 pi_c	Avin_02590 and Avin_02600 and Avin_02610 and Avin_02660	ec-code: [1.18.6.2],
				kegg.reaction: R12084
FENIT	Fe-only nitrogenase	0.0 atp_c + 10.0 fdxr_42_c + 40.0 h2o_c + n2_c --> 40.0 adp_c + 10.0 fdxo_42_c + 7.0 h2_c + 18 h_c + 2.0 nh4_c + 40.0 pi_c	Avin_48970 and Avin_48980 and Avin_48990 and Avin_49000	N/A
NAD_H2	Soluble hydrogenase	h_c + nadh_c <-- h2_c + nad_c	Avin_04380 and Avin_04390 and Avin_04400 and Avin_04410	ec-code: [1.12.1.2, 1.12.1.5],
				bigg.reaction: NAD_H2,
				kegg.reaction: R00700,
				metanetx.reaction: MNXR101899,
				seed.reaction: rxn05887
NADTRHD	NAD transhydrogenase	nad_c + nadph_c --> nadh_c + nadp_c	Avin_01840 and Avin_01850 and Avin_01860	ec-code: [1.6.1.1, 1.6.1.2],
				bigg.reaction: NADTRHD,
				kegg.reaction: R00112,
				metanetx.reaction': MNXR101898,
				seed.reaction: rxn00083
